# Supplementary material for: Two Optimized Methods for Efficient, Stable and Transient Transformation of Broccoli (Brassica oleracea Var. Italica)
Source: Plants (Basel). 2026 Mar 22;15(6):978. doi: 10.3390/plants15060978 (PMC13030244; doi:10.3390/plants15060978)
Supplement: Supplementary file 1 [file plants-15-00978-s001.zip]

Archive with 1 entries (1 files):
- plants-4189347-supplementary.pdf
